# Supplementary material for: GTN Enhances Antitumor Effects of Doxorubicin in TNBC by Targeting the Immunosuppressive Activity of PMN-MDSC
Source: Cancers (Basel). 2023 Jun 9;15(12):3129. doi: 10.3390/cancers15123129 (PMC10296121; doi:10.3390/cancers15123129)
Supplement: Supplementary file 1 [file cancers-15-03129-s001.zip]

Archive with 2 entries (2 files):
- cancers-2413872-supplementary.pdf
- cancers-2413872-Western blots-gels.pdf
